# Supplementary material for: ﻿Three new asexual Kirschsteiniothelia species from Guizhou Province, China
Source: MycoKeys. 2025 Feb 3;113:147–68. doi: 10.3897/mycokeys.113.139427 (PMC11811712; doi:10.3897/mycokeys.113.139427)
Supplement: XML Treatment for Kirschsteiniothelia weiningensis [file mycokeys.113.139427-treatment3.xml]

<!DOCTYPE tp:taxon-treatment
  PUBLIC "-//TaxonX//DTD Taxonomic Treatment Publishing DTD v0 20100105//EN" "tax-treatment-NSO.dtd">
<tp:taxon-treatment xmlns:tp="http://www.plazi.org/taxpub"><tp:treatment-meta><kwd-group><label>Taxon classification</label><kwd>
                <named-content content-type="kingdom">Fungi</named-content>
              </kwd><kwd>
                <named-content content-type="order">Kirschsteiniotheliales</named-content>
              </kwd><kwd>
                <named-content content-type="family">Kirschsteiniotheliaceae</named-content>
              </kwd></kwd-group><mixed-citation publication-type="journal"><person-group><name><surname>Xiao</surname><given-names>Xing-Juan</given-names></name><name><surname>Liu</surname><given-names>Ning-Guo</given-names></name><name><surname>Ma</surname><given-names>Jian</given-names></name><name><surname>Zhang</surname><given-names>Li-Juan</given-names></name><name><surname>Bao</surname><given-names>Dan-Feng</given-names></name><name><surname>Bai</surname><given-names>Song</given-names></name><name><surname>Al-Otibi</surname><given-names>Fatimah</given-names></name><name><surname>Hyde</surname><given-names>Kevin D.</given-names></name><name><surname>Lu</surname><given-names>Yong-Zhong</given-names></name></person-group><article-title>﻿Three new asexual <italic><tp:taxon-name><tp:taxon-name-part taxon-name-part-type="genus" reg="Kirschsteiniothelia">Kirschsteiniothelia</tp:taxon-name-part></tp:taxon-name></italic> species from Guizhou Province, China</article-title><source>MycoKeys</source><day>03</day><month>02</month><year>2025</year><volume>113</volume><fpage>147</fpage><lpage>168</lpage><pub-id pub-id-type="doi">10.3897/mycokeys.113.139427</pub-id></mixed-citation></tp:treatment-meta><tp:nomenclature><label>﻿</label><tp:taxon-name>
              <object-id xmlns:xlink="http://www.w3.org/1999/xlink" content-type="arpha" xlink:type="simple">134F1671-EEB3-5FAD-AB63-36099DCA342C</object-id>
              <tp:taxon-name-part taxon-name-part-type="genus" reg="Kirschsteiniothelia">Kirschsteiniothelia</tp:taxon-name-part>
              <tp:taxon-name-part taxon-name-part-type="species" reg="weiningensis">weiningensis</tp:taxon-name-part>
              <object-id xmlns:xlink="http://www.w3.org/1999/xlink" xlink:type="simple">Index Fungorum: IF903151</object-id>
              <object-id xmlns:xlink="http://www.w3.org/1999/xlink" xlink:type="simple">Facesoffungi Number: FoF16778</object-id>
            </tp:taxon-name><tp:taxon-authority>X.J. Xiao, Y.Z. Lu &amp; K.D. Hyde</tp:taxon-authority><tp:taxon-status xmlns:xlink="http://www.w3.org/1999/xlink" xlink:type="simple">sp. nov.</tp:taxon-status><xref ref-type="fig" rid="F5">Fig. 5</xref></tp:nomenclature><tp:treatment-sec sec-type="etymology" id="SECID0EI2BI"><title>Etymology.</title><p>Referring to the collecting location at Weining District in China.</p></tp:treatment-sec><tp:treatment-sec sec-type="Holotype" id="SECID0EN2BI"><title>Holotype.</title><p><named-content xmlns:xlink="http://www.w3.org/1999/xlink" content-type="dwc:institutional_code" xlink:title="Herbarium of Kunming Institute of Botany, Chinese Academy of Sciences" xlink:href="http://grbio.org/institution/cryptogamic-herbarium-kunming-institute-botany" xlink:type="simple">HKAS</named-content> 132143.</p></tp:treatment-sec><tp:treatment-sec sec-type="description" id="SECID0EY2BI"><title>Description.</title><p><bold><italic>Saprobic</italic></bold> on decaying wood in a freshwater habitat. <bold><italic>Sexual morph</italic></bold>: Undetermined. <bold><italic>Asexual morph</italic>: <italic>Colonies</italic></bold> on natural substrate effuse, dark brown to black, hairy. <bold><italic>Mycelium</italic></bold> immersed, composed of brown to dark brown, branched, septate, smooth hyphae. <bold><italic>Conidiophores</italic></bold> 75–125 × 5–10 μm (x̄ = 97 × 7 µm, n = 20), macronematous, mononematous, erect, straight to slightly curved, unbranched, cylindrical, brown to dark brown, multi-septate, thick-walled. <bold><italic>Conidiogenous cells</italic></bold> 10–25 × 5–8 µm (x̄ = 15 × 6 μm, n = 20), holoblastic, monoblastic, integrated, terminal, cylindrical, mid to dark brown, percurrently proliferating. <bold><italic>Conidia</italic></bold> 20–45 × 6–10 µm (x̄ = 37 × 8 μm, n = 20), acrogenous, solitary, dry, pale brown to brown, obclavate, rostrate, straight or slightly curved, truncate at base, septate, slightly constricted at the septa, with a gelatinous sheath at apex.</p><fig id="F5" position="float" orientation="portrait"><object-id xmlns:xlink="http://www.w3.org/1999/xlink" content-type="doi" xlink:type="simple">10.3897/mycokeys.113.139427.figure5</object-id><object-id xmlns:xlink="http://www.w3.org/1999/xlink" content-type="arpha" xlink:type="simple">9B46634F-8F0C-5BEC-99EA-6E4B35541B79</object-id><label>Figure 5.</label><caption><p><italic><tp:taxon-name><tp:taxon-name-part taxon-name-part-type="genus" reg="Kirschsteiniothelia">Kirschsteiniothelia</tp:taxon-name-part><tp:taxon-name-part taxon-name-part-type="species" reg="weiningensis">weiningensis</tp:taxon-name-part></tp:taxon-name></italic> (<named-content xmlns:xlink="http://www.w3.org/1999/xlink" content-type="dwc:institutional_code" xlink:title="Herbarium of Kunming Institute of Botany, Chinese Academy of Sciences" xlink:href="http://grbio.org/institution/cryptogamic-herbarium-kunming-institute-botany" xlink:type="simple">HKAS</named-content> 132143, holotype) <bold>a, b</bold> colonies on dead wood <bold>c–f</bold> conidiophores, conidiogenous cells and conidia <bold>g–j</bold> conidiogenous cells and young conidia <bold>k–o</bold> conidia (<bold>c, m</bold> sheath is marked with a yellow arrow) <bold>p, q</bold> colonies on PDA (<bold>p</bold> upper view <bold>q</bold> lower view). Scale bars: 50 μm (<bold>c–f, o</bold>); 20 μm (<bold>g–n</bold>).</p></caption><graphic xmlns:xlink="http://www.w3.org/1999/xlink" xlink:href="mycokeys-113-147-g005.jpg" position="float" orientation="portrait" xlink:type="simple" id="oo_1241585.jpg"><uri content-type="original_file" xlink:type="simple">https://binary.pensoft.net/fig/1241585</uri></graphic></fig></tp:treatment-sec><tp:treatment-sec sec-type="description" id="SECID0EI5BI"><title>Cultural characteristics.</title><p>Conidia germinating on PDA medium within 24 h and germ tube produced from the truncate base. <italic>Colonies</italic> on PDA medium reaching to 21 mm diam in 24 days at 28 °C in natural light, circular, dense, mycelium slightly aerial, with raised center and rounded edge, grayish green to dark green from above and below.</p></tp:treatment-sec><tp:treatment-sec sec-type="material" id="SECID0EQ5BI"><title>Material examined.</title><p>China • Guizhou Province, Weining County, Wujiangyuan river, <named-content xmlns:xlink="http://www.w3.org/1999/xlink" content-type="dwc:verbatimCoordinates" xlink:type="simple"><named-content content-type="geo-json" specific-use="{&#34;type&#34;:&#34;Point&#34;,&#34;coordinates&#34;:[104.371667,26.875833]}" id="NCID0EZ5BI" xlink:type="simple">26°52'33"N, 104°22'18"E</named-content></named-content>, on decaying wood in a freshwater habitat, 2 August 2023, Xingjuan Xiao, WJY23 (<named-content xmlns:xlink="http://www.w3.org/1999/xlink" content-type="dwc:institutional_code" xlink:title="Herbarium of Kunming Institute of Botany, Chinese Academy of Sciences" xlink:href="http://grbio.org/institution/cryptogamic-herbarium-kunming-institute-botany" xlink:type="simple">HKAS</named-content> 132143, holotype), ex-type living strain <abbrev xmlns:xlink="http://www.w3.org/1999/xlink" content-type="institution" xlink:title="Guizhou Culture Collection" id="ABBRID0ED6BI" xlink:type="simple">GZCC</abbrev> 24-0072.</p></tp:treatment-sec><tp:treatment-sec sec-type="notes" id="SECID0EI6BI"><title>Notes.</title><p>Phylogenetically, <italic><tp:taxon-name><tp:taxon-name-part taxon-name-part-type="genus" reg="Kirschsteiniothelia">Kirschsteiniothelia</tp:taxon-name-part><tp:taxon-name-part taxon-name-part-type="species" reg="weiningensis">weiningensis</tp:taxon-name-part></tp:taxon-name></italic> (<abbrev xmlns:xlink="http://www.w3.org/1999/xlink" content-type="institution" xlink:title="Guizhou Culture Collection" id="ABBRID0EZ6BI" xlink:type="simple">GZCC</abbrev> 24-0072) grouped with <italic><tp:taxon-name><tp:taxon-name-part taxon-name-part-type="genus" reg="Kirschsteiniothelia">K.</tp:taxon-name-part><tp:taxon-name-part taxon-name-part-type="species" reg="cangshanensis">cangshanensis</tp:taxon-name-part></tp:taxon-name></italic> (MFLUCC 16-1350) and <italic><tp:taxon-name><tp:taxon-name-part taxon-name-part-type="genus" reg="Kirschsteiniothelia">Kirschsteiniothelia</tp:taxon-name-part></tp:taxon-name></italic> sp. (KUNCC 23-13756 and KUNCC 23-14559), but in a distinct lineage (Fig. <xref ref-type="fig" rid="F1">1</xref>). <italic><tp:taxon-name><tp:taxon-name-part taxon-name-part-type="genus" reg="Kirschsteiniothelia">Kirschsteiniothelia</tp:taxon-name-part><tp:taxon-name-part taxon-name-part-type="species" reg="weiningensis">weiningensis</tp:taxon-name-part></tp:taxon-name></italic> and <italic><tp:taxon-name><tp:taxon-name-part taxon-name-part-type="genus" reg="Kirschsteiniothelia">K.</tp:taxon-name-part><tp:taxon-name-part taxon-name-part-type="species" reg="cangshanensis">cangshanensis</tp:taxon-name-part></tp:taxon-name></italic> are both sporidesmium-like taxa and share highly similar characteristics, which render their differentiation based solely on morphology a challenge. This is a common occurrence among many sporidesmium-like taxa (<xref ref-type="bibr" rid="B42">Su et al. 2016</xref>). Nevertheless, <abbrev xmlns:xlink="http://www.w3.org/1999/xlink" xlink:title="internal transcribed spacer" id="ABBRID0EOBCI" xlink:type="simple">ITS</abbrev> comparison reveals that <italic><tp:taxon-name><tp:taxon-name-part taxon-name-part-type="genus" reg="Kirschsteiniothelia">K.</tp:taxon-name-part><tp:taxon-name-part taxon-name-part-type="species" reg="weiningensis">weiningensis</tp:taxon-name-part></tp:taxon-name></italic> (<abbrev xmlns:xlink="http://www.w3.org/1999/xlink" content-type="institution" xlink:title="Guizhou Culture Collection" id="ABBRID0E4BCI" xlink:type="simple">GZCC</abbrev> 24-0072) exhibits 92% identity (684/740,14 gaps) and 93% identity (474/502, 2 gaps) to <italic><tp:taxon-name><tp:taxon-name-part taxon-name-part-type="genus" reg="Kirschsteiniothelia">K.</tp:taxon-name-part><tp:taxon-name-part taxon-name-part-type="species" reg="cangshanensis">cangshanensis</tp:taxon-name-part></tp:taxon-name></italic> (MFLUCC 16-1350) and <italic><tp:taxon-name><tp:taxon-name-part taxon-name-part-type="genus" reg="Kirschsteiniothelia">Kirschsteiniothelia</tp:taxon-name-part></tp:taxon-name></italic> sp. (KUNCC 23-13756), respectively. Therefore, we propose <italic><tp:taxon-name><tp:taxon-name-part taxon-name-part-type="genus" reg="Kirschsteiniothelia">K.</tp:taxon-name-part><tp:taxon-name-part taxon-name-part-type="species" reg="weiningensis">weiningensis</tp:taxon-name-part></tp:taxon-name></italic> as a new species.</p></tp:treatment-sec><tp:treatment-sec><!--Section generated to contain objects referenced in tp:taxon-treatment.--><fig id="F1" position="float" orientation="portrait"><object-id xmlns:xlink="http://www.w3.org/1999/xlink" content-type="doi" xlink:type="simple">10.3897/mycokeys.113.139427.figure1</object-id><object-id xmlns:xlink="http://www.w3.org/1999/xlink" content-type="arpha" xlink:type="simple">D90DEE6D-F254-5F22-A04B-62FEFBBA7F62</object-id><label>Figure 1.</label><caption><p>Maximum Likelihood (<abbrev xmlns:xlink="http://www.w3.org/1999/xlink" xlink:title="Maximum Likelihood" id="ABBRID0EHXAI" xlink:type="simple">ML</abbrev>) majority rule consensus tree for the <abbrev xmlns:xlink="http://www.w3.org/1999/xlink" xlink:title="internal transcribed spacer" id="ABBRID0ELXAI" xlink:type="simple">ITS</abbrev><abbrev xmlns:xlink="http://www.w3.org/1999/xlink" xlink:title="ribosomal large subunit rDNA" id="ABBRID0EPXAI" xlink:type="simple">LSU</abbrev> and <abbrev xmlns:xlink="http://www.w3.org/1999/xlink" xlink:title="ribosomal small subunit rDNA" id="ABBRID0ETXAI" xlink:type="simple">SSU</abbrev> sequence data alignment of <italic><tp:taxon-name><tp:taxon-name-part taxon-name-part-type="genus" reg="Kirschsteiniothelia">Kirschsteiniothelia</tp:taxon-name-part></tp:taxon-name></italic> and related taxa. <italic><tp:taxon-name><tp:taxon-name-part taxon-name-part-type="genus" reg="Pseudorobillarda">Pseudorobillarda</tp:taxon-name-part><tp:taxon-name-part taxon-name-part-type="species" reg="eucalypti">eucalypti</tp:taxon-name-part></tp:taxon-name></italic> (MFLUCC 12-0422) and <italic><tp:taxon-name><tp:taxon-name-part taxon-name-part-type="genus" reg="Pseudorobillarda">P.</tp:taxon-name-part><tp:taxon-name-part taxon-name-part-type="species" reg="phragmitis">phragmitis</tp:taxon-name-part></tp:taxon-name></italic> (CBS 398.61) are the outgroup taxa. <abbrev xmlns:xlink="http://www.w3.org/1999/xlink" xlink:title="Maximum Likelihood" id="ABBRID0EUYAI" xlink:type="simple">ML</abbrev> bootstrap support values (MLB ≥ 75%) and Bayesian posterior probabilities (BYPP ≥ 0.95) are indicated below or above the nodes. Ex-type strains are in bold and marked with T, and the new species are in red.</p></caption><graphic xmlns:xlink="http://www.w3.org/1999/xlink" xlink:href="mycokeys-113-147-g001.jpg" position="float" orientation="portrait" xlink:type="simple" id="oo_1241581.jpg"><uri content-type="original_file" xlink:type="simple">https://binary.pensoft.net/fig/1241581</uri></graphic></fig></tp:treatment-sec><ref-list><ref id="B42"><mixed-citation xmlns:xlink="http://www.w3.org/1999/xlink" xlink:type="simple"><person-group><name name-style="western"><surname>Su</surname><given-names>H</given-names></name><name name-style="western"><surname>Hyde</surname><given-names>KD</given-names></name><name name-style="western"><surname>Maharachchikumbura</surname><given-names>SSN</given-names></name><name name-style="western"><surname>Ariyawansa</surname><given-names>HA</given-names></name><name name-style="western"><surname>Luo</surname><given-names>ZL</given-names></name><name name-style="western"><surname>Promputtha</surname><given-names>I</given-names></name><name name-style="western"><surname>Tian</surname><given-names>Q</given-names></name><name name-style="western"><surname>Lin</surname><given-names>C</given-names></name><name name-style="western"><surname>Shang</surname><given-names>Q</given-names></name><name name-style="western"><surname>Zhao</surname><given-names>Y</given-names></name><name name-style="western"><surname>Chai</surname><given-names>H</given-names></name><name name-style="western"><surname>Liu</surname><given-names>X</given-names></name><name name-style="western"><surname>Bahkali</surname><given-names>AH</given-names></name><name name-style="western"><surname>Bhat</surname><given-names>JD</given-names></name><name name-style="western"><surname>McKenzie</surname><given-names>EHC</given-names></name><name name-style="western"><surname>Zhou</surname><given-names>D</given-names></name></person-group> (<year>2016</year>) <article-title>The families <tp:taxon-name><tp:taxon-name-part taxon-name-part-type="family">Distoseptisporaceae</tp:taxon-name-part></tp:taxon-name> fam. nov., <tp:taxon-name><tp:taxon-name-part taxon-name-part-type="family">Kirschsteiniotheliaceae</tp:taxon-name-part></tp:taxon-name>, <tp:taxon-name><tp:taxon-name-part taxon-name-part-type="family">Sporormiaceae</tp:taxon-name-part></tp:taxon-name> and <tp:taxon-name><tp:taxon-name-part taxon-name-part-type="family">Torulaceae</tp:taxon-name-part></tp:taxon-name>, with new species from freshwater in Yunnan Province, China.</article-title><source>Fungal Diversity</source><volume>80</volume>(<issue>1</issue>): <fpage>375</fpage>–<lpage>409</lpage>. <ext-link xlink:href="10.1007/s13225-016-0362-0" ext-link-type="doi" xlink:type="simple">https://doi.org/10.1007/s13225-016-0362-0</ext-link></mixed-citation></ref></ref-list></tp:taxon-treatment>
